# Supplementary material for: Genetic Variants Associated with Neuropeptide Y Autoantibody Levels in Newly Diagnosed Individuals with Type 1 Diabetes
Source: Genes (Basel). 2022 May 12;13(5):869. doi: 10.3390/genes13050869 (PMC9142038; doi:10.3390/genes13050869)
Supplement: Supplementary file 1 [file genes-13-00869-s001.zip]

Archive with 2 entries (2 files):
- Supplementary Materials.pdf
- Supplementary TableS2_new.xlsx
